# Supplementary material for: Metabolomic disorders: confirmed presence of potentially treatable abnormalities in patients with treatment refractory depression and suicidal behavior
Source: Psychol Med. 2022 Nov 4;53(13):6046–54. doi: 10.1017/S0033291722003233 (PMC10520591; doi:10.1017/S0033291722003233)
Supplement: Supplementary file 1 [file S0033291722003233sup.zip]

Archive with 4 entries (4 files):
- S0033291722003233sup001.docx
- S0033291722003233sup002.docx
- S0033291722003233sup003.docx
- S0033291722003233sup004.docx
